# Supplementary material for: VEGF-R2/Caveolin-1 Pathway of Undifferentiated ARPE-19 Retina Cells: A Potential Target as Anti-VEGF-A Therapy in Wet AMD by Resvega, an Omega-3/Polyphenol Combination
Source: Int J Mol Sci. 2021 Jun 19;22(12):6590. doi: 10.3390/ijms22126590 (PMC8234996; doi:10.3390/ijms22126590)
Supplement: Supplementary file 1 [file ijms-22-06590-s001.zip]

Archive with 1 entries (1 files):
- ijms-1250924-supplementary.pdf
